# Supplementary material for: Effect of Freeze-Drying on the Engineering, Cooking, and Functional Properties of Chickpea Cultivars Grown in an Indian Temperate Climate
Source: Foods. 2025 May 10;14(10):1687. doi: 10.3390/foods14101687 (PMC12111726; doi:10.3390/foods14101687)
Supplement: Supplementary file 1 [file foods-14-01687-s001.zip]

Archive with 1 entries (1 files):
- foods-3619340-supplementary.pdf
